# Supplementary material for: Radiation-Induced Metabolic Shifts in the Hepatic Parenchyma: Findings from 18F-FDG PET Imaging and Tissue NMR Metabolomics in a Mouse Model for Hepatocellular Carcinoma
Source: Molecules. 2021 Apr 28;26(9):2573. doi: 10.3390/molecules26092573 (PMC8125521; doi:10.3390/molecules26092573)
Supplement: Supplementary file 1 [file molecules-26-02573-s001.zip]

Archive with 1 entries (1 files):
- molecules-1195756-supplementary.pdf
